# Supplementary material for: A QS21+ CpG-Adjuvanted Rabies Virus G Subunit Vaccine Elicits Superior Humoral and Moderate Cellular Immunity
Source: Vaccines (Basel). 2025 Aug 21;13(8):887. doi: 10.3390/vaccines13080887 (PMC12390428; doi:10.3390/vaccines13080887)
Supplement: Supplementary file 1 [file vaccines-13-00887-s001.zip]

Archive with 1 entries (1 files):
- vaccines-3795197-supplementary.pdf
